# Supplementary material for: ggpicrust2: an R package for PICRUSt2 predicted functional profile analysis and visualization
Source: Bioinformatics. 2023 Aug 1;39(8):btad470. doi: 10.1093/bioinformatics/btad470 (PMC10425198; doi:10.1093/bioinformatics/btad470)
Supplement: btad470_Supplementary_Data [file btad470_supplementary_data.zip]

Archive with 2 entries (2 files):
- ggpicrust2 vigenett.pdf
- Supplementary_materials 1.docx
